# Supplementary material for: Proteomic Changes in Rat Spermatogenesis in Response to In Vivo Androgen Manipulation; Impact on Meiotic Cells
Source: PLoS One. 2012 Jul 30;7(7):e41718. doi: 10.1371/journal.pone.0041718 (PMC3408499; doi:10.1371/journal.pone.0041718)
Supplement: Table S1 — Differentially expressed proteins in meiotic cell preparations. (XLS) [file pone.0041718.s001.xls]

## Sheet: Table S1
Stanton, Sluka et al, Proteomic changes in rat spermatogenesis in response to in vivo androgen manipulation; impact on meiotic cells.
Table S1: Differentially expressed proteins in meiotic cell preparations.
Protein ID, accession number (ACC No.) and gene name are indicated. Androgen response shows the fold change in spot volume in the high testosterone (TE+T24) compared to the low testosterone (TE+Flut) treatments, whereas Ratios indicate the ratio between spot volumes in the various hormone treatments. mRNA expression and previous descriptions in pachytene spermatocytes (PSC) were determined as des…
				Androgen response (fold change)				Ratios		mRNA expression in	Previous
protein		ACC		TE+T24 /				TE+Flut /	TE+Flut /	seminiferous	description
spot #	protein ID	No.	Gene	TE+Flut	ANOVA	q value	power	Control	TE	epitheliuma	in spermatocytes?b
1	Phosphatidylethanolamine-binding protein 1	P31044	Pebp1	2.55803	2.64e-05	0.000778	1	0.345325	1.03128	PSC&rST, SC, Sg	Y
4	Alpha-enolase	P04764	Eno1	1.3904	0.00186	0.00656	0.998	0.397813	0.625455	All	N
9	Aldose reductase	P07943	Akr1b1	1.53892	0.000758	0.00458	1	0.436207	0.844675	SC&Sg, PSC	N
	and: Palmitoyl-protein thioesterase 1	P45479	Ppt-1							SC&Sg, PSC	N
	and: L-lactate dehydrogenase C chain	P19629	Ldhc							PSC&rST	Y
16	mCG11326, isoform CRA_b [Mus musculus]	D3YWT1	Hnrnph3	1.87516	0.00512	0.0106	0.963	0.448068	0.759919	NAc	N
	and/or: Heterogeneous nuclear ribonucleoprotein H3 [Mus musculus] (mCG11326, isoform CRA_a)	D3Z3N4	Hnrnph3							PSC>Sg>rST&SC	N
23	Alpha-enolase	P04764	Eno1	1.30705	0.00144	0.00579	0.998	0.47106	0.691344	All	N
29	14-3-3 protein epsilon (Tyrosine 3-monooxygenase/tryptophan 5-monooxygenase activation protein)	P62260	Ywhae	2.03199	0.00298	0.00826	0.987	0.486013	0.765521	All	General
30	Ferritin light chain 1	P02793	Ftl1	-1.1505	0.000315	0.00261	1	2.05277	1.29523	SC&Sg, rST&PSC	N
41	Alpha-enolase	P04764	Eno1	1.12893	0.00485	0.0106	0.982	0.524692	0.772705	All	N
46	mCG11326, isoform CRA_b [Mus musculus]	D3YWT1	Hnrnph3	1.87109	0.0123	0.0156	0.962	0.778093	0.810919	NA	N
	and/or: Heterogeneous nuclear ribonucleoprotein H3 [Mus musculus] (mCG11326, isoform CRA_a)	D3Z3N4	Hnrnph3							NA	N
47	Tubulin beta-2C chain	Q6P9T8	Tubb2c	-1.23084	0.00754	0.0133	0.949	0.67247	0.964707	PSC, rST, SC, Sg	General
	and: Tubulin beta-3 chain	Q4QRB4	Tubb3							SC, Sg	General
	and: Tubulin beta-5 chain	P69897	Tubb5							SC, Sg	General
	and: Tubulin beta-2B chain	Q3KRE8	Tubb2b							Sg	General
	and: Tubulin beta-2A chain	P85108	Tubb2a							SC, Sg, rST	General
48	Lactate dehydrogenase B	P42123	Ldhb	-1.11218	0.0299	0.0226	0.836	0.608643	0.826746	SC, Sg, PSC	Y
54	Protein DJ-1 (Contraception-associated protein 1) (Protein CAP1) (Fertility protein SP22)	O88767	Park7, Cap1	1.12277	0.0203	0.0205	0.892	0.554995	0.75014	PSC, rST, SC&Sg	Y
57	Inner membrane protein, mitochondrial, isoform CRA_a	EDL91008; UPI000157F098	Immt	-1.79424	0.000810442	NA	NA	1.62128	1.19023	PSC, rST, SC	N
59	Protein phosphatase 2A activator, regulatory subunit 4 (Protein phosphatase 2A, regulatory subunit B (PR 53))	B2RYQ2	Ppp2r4	-1.53038	0.00142	0.00579	0.996	1.78681	1.12015	PSC, rST, SC&Sg	General
62	Glutathione S-transferase Mu 5	Q9Z1B2	Gstm5	-1.16724	3.38e-05	0.000778	1	0.658845	0.929246	PSC&rST, SC&Sg	Y
63	Leucine zipper transcription factor-like protein 1	Q562C6	Lztfl1	1.76176	0.000499	0.00352	1	0.726944	0.905594	PSC, rST, SC&Sg	N
	and: Actin, cytoplasmic 2 (Gamma-actin)	P63259	Actg1							SC&Sg, PSC, rST	Y
	and: Galactokinase 1	Q5RKH2	Galk1							PSC>>rST, SC, Sg	N
64	Ferritin light chain 1	P02793	Ftl1	-1.07552	3.7e-05	0.000778	1	1.76063	1.0441	SC&Sg, rST&PSC	N
68	Diablo homolog (Drosophila)	Q5RK17	Diablo	1.74814	0.0193	0.0194	0.923	0.612408	0.754395	PSC, rST, SC,Sg	Y
70	Ras-related protein Rab-6A	Q9WVB1	Rab6a	1.43136	4.32e-05	0.000778	1	0.581169	0.830692	SC&Sg&PSC, rST	N
	and: Inosine triphosphatase, isoform CRA_a	D3ZW55	Itpa							SC&Sg, PSC	N
	and: Ropporin-like protein (AKAP-associated sperm protein) [Mus musculus]	Q9EQ00	Ropn1l							PSC&rST	Y
72	L-lactate dehydrogenase B chain	P42123	Ldhb	-1.09075	0.0162	0.0177	0.898	0.640727	0.821396	SC, Sg, PSC	Y
74	Alpha-enolase	P04764	Eno1	1.11675	0.0314	0.0237	0.832	0.588494	0.849428	All	N
83	Nuclear autoantigenic sperm protein	Q66HD3	Nasp	-1.5758	0.00221081	NA	NA	1.62556	1.22712	PSC, rST, SC&Sg	Y
86	Actin, cytoplasmic 2 (Gamma-actin)	P63259	Actg1	1.47468	0.00169	0.0064	0.998	0.618663	0.626669	SC&Sg, PSC, rST	Y
87	Ferritin heavy chain	P19132	Fth1	-1.29983	2.88e-06	0.000498	1	1.48479	0.919254	All	N
91	Proteasome subunit beta type 4 precursor	P34067	Psmb4	-1.08659	1.99e-05	0.000778	1	0.68154	0.888422	SC&Sg, PSC, rST	N
93	Tubulin, alpha 1C	Q6AYZ1	Tuba1c	1.01764	0.0124	0.0156	0.939	0.627427	0.848282	SC,Sg,rST,PSC	General
	and: Tubulin alpha-1A chain	P68370	Tuba1a							SC, Sg, rST, PSC	General
	and: Tubulin alpha-3 chain	Q68FR8	Tuba3a							PSC, rST, Sg, SC	General
	and: Tubulin beta-2C chain	Q6P9T8	Tubb2c							PSC, rST, SC, Sg	General
	and: Tubulin beta-3 chain	Q4QRB4	Tubb3							SC, Sg	General
	and: Tubulin beta-2A chain	P85108	Tubb2a							SC, Sg, rST	General
95	Acrosin-binding protein	Q6AY33	Acrbp	1.58854	0.00538115	NA	NA	0.66384	0.945122	PSC&rST	N
96	Stress-70 protein, mitochondrial precursor	P48721	Hspa9	1.40858	0.000516	0.00353	1	0.63115	0.798244	PSC&Sg, SC&rST	N
103	Inner membrane protein, mitochondrial, isoform CRA_a	EDL91008; UPI000157F098	Immt	-1.55232	0.00097	0.00536	1	1.56144	1.16372	PSC, rST, SC	N
104	Ferritin heavy chain	P19132	Fth1	1.56087	0.00354	0.0088	0.978	0.752768	0.928851	All	N
106	Isopentenyl-diphosphate Delta-isomerase 1	O35760	Idi1	1.45114	0.000263	0.00244	1	0.642143	0.848876	Sg, SC&PSC&rST	N
108	Protein arginine N-methyltransferase 5 [Mus musculus]	Q8CIG8	Prmt5	-1.43863	0.00227	0.00733	0.994	0.929047	1.10226	Sg&PSC, SC, rST	Y
	and: Heat shock-related 70 kDa protein 2	P14659	Hspa2							PSC>rST	Y
	and: Serum albumin	P02770	Alb
110	Protein DJ-1	O88767	Park7, Cap1	1.36121	0.00268	0.00777	0.994	0.646379	0.762034	PSC, rST, SC&Sg	Y
113	Aldehyde dehydrogenase, mitochondrial precursor	P11884	Aldh2	1.24483	0.0157	0.0177	0.91	0.649697	0.80397	Sg, SC, PSC	N
	and/or: ATP synthase subunit alpha, mitochondrial precursor (Chain A, Rat Liver F1-Atpase)	P15999	Atp5a1							PSC, Sg&SC, rST	N
124	Protein disulfide-isomerase A3	P11598	Pdia3	1.50028	0.0391	0.0279	0.802	0.684735	1.01709	SC&Sg, PSC&rST	Y
130	14-3-3 protein epsilon (Tyrosine 3-monooxygenase / tryptophan 5-monooxygenase activation protein)	P62260	Ywhae	1.47046	0.0193	0.0195	0.945	1.0275	0.945659	All	General
132	Peroxiredoxin-6	O35244	Prdx6	-1.11753	0.0202	0.0204	0.794	0.743752	1.08666	SC, Sg, PSC, rST	N
137	14-3-3 protein beta/alpha	P35213	Ywhab	1.18174	0.00187	0.0066	0.997	0.670882	0.917981	SC, Sg, PSC, rST	General
	and: 14-3-3 protein zeta/delta	P63102	Ywhaz							Sg, SC, PSC, rST	General
141	Ubiquitin-conjugating enzyme E2N	Q9EQX9	Ube2n	1.03804	0.00611	0.0116	0.97	1.43118	1.02064	rST, PSC, Sg	Y
142	Protein disulfide-isomerase A6 (CaBP1)	Q63081	Pdia6	1.4807	0.000728	0.00458	1	0.761049	0.848242	SC&Sg, PSC, rST	N
	and: Tubulin alpha-1A chain	P68370	Tuba1a							SC, Sg, rST, PSC	General
	and: Tubulin alpha-1B chain	Q6P9V9	Tuba1b							SC, Sg, rST, PSC	General
	and: Tubulin alpha-1C chain	Q6AYZ1	Tuba1c							SC,Sg,rST,PSC	General
	and: Tubulin alpha-3 chain	Q68FR8	Tuba3							PSC, rST, Sg, SC	General
145	Aldose reductase	P07943	Akr1b1	1.47889	0.0239568	NA	NA	0.826583	0.902419	SC&Sg, PSC	N
148	Ferritin light chain 1	P02793	Ftl1	-1.01708	0.00162	0.00612	0.993	1.47182	1.03839	SC&Sg, rST&PSC	N
150	rCG61762, isoform CRA_f (similar to: Splicing factor, arginine/serine-rich 7)	EDM02777; UPI000157E381	rCG61762	1.16203	0.0367	0.0278	0.788	1.26496	1.08263	Sg, PSC, SC, rST	N
	and: Splicing factor, arginine/serine-rich 7	Q4KLJ1	Sfrs7							Sg, PSC, SC, rST	N
154	RuvB-like 1	P60123	Ruvbl1	1.08202	0.00379	0.0088	0.985	0.684319	0.838625	All	Y
160	Thimet oligopeptidase	P24155	Thop1	-1.45047	0.0167	0.0177	0.959	1.28308	1.19419	PSC&rST, SC&Sg	Y
	and/or: Probable ATP-dependent RNA helicase DDX4	Q64060	Ddx4							PSC, rST, Sg	Y
162	ATP synthase subunit beta, mitochondrial precursor	P10719	Atp5b	1.08197	0.00532	0.0107	0.975	0.832715	1.20745	PSC&SC&Sg, rST	N
	or: ATP synthase beta subunit	AAB02288	Atp5b							PSC&SC&Sg, rST	N
	and: Tubulin beta-5 chain	P69897	Tubb5							SC, Sg	General
	and: Tubulin beta-2C chain	Q6P9T8	Tubb2c							PSC, rST, SC, Sg	General
	and: Tubulin beta-3 chain	Q4QRB4	Tubb3							SC, Sg	General
	and: Tubulin beta-2A chain	P85108	Tubb2a							SC, Sg, rST	General
	and: Tubulin beta-2B chain	Q3KRE8	Tubb2b							Sg	General
167	predicted: Importin 5 (Putative uncharacterized protein Ipo5)	D4A781	Ipo5	-1.44552	0.00116	0.00536	0.999	1.2595	1.10201	rST, PSC&Sg, SC	Y
170	Protein phosphatase 2A activator, regulatory subunit 4 (Protein phosphatase 2A, regulatory subunit B (PR 53))	B2RYQ2	Ppp2r4	1.43798	6.87e-06	0.000538	1	0.692941	0.871065	PSC, rST, SC&Sg	General
	and/or: Microtubule-associated protein RP/EB family member 1	Q66HR2	Mapre1							SC&Sg, PSC, rST	Y
174	Septin-2	Q91Y81	Sept2	-1.15602	0.0288	0.0218	0.839	0.802166	0.938399	PSC&SC, Sg&rST	N
177	Protein phosphatase 2A activator, regulatory subunit 4 (Protein phosphatase 2A, regulatory subunit B (PR 53))	B2RYQ2	Ppp2r4	-1.43889	0.0227	0.0213	0.924	1.28046	1.0362	PSC, rST, SC&Sg	General
180	Protein disulfide-isomerase	P04785	P4hb, Pdia1	-1.06185	0.000441	0.00322	1	1.43381	1.23753	SC&Sg, PSC&rST	N
187	Alpha-centractin	P85515	Actr1a	1.37855	7.42e-05	0.0011	1	0.702645	0.851724	PSC, rST, SC, Sg	N
188	Proliferating cell nuclear antigen	P04961	Pcna	1.0698	4.26e-05	0.000778	1	1.32957	1.01275	All	Y
192	Mu-chrystallin homolog	Q9QYU4	Crym	1.21926	0.0089	0.0135	0.967	1.16226	1.04617	NA	N
201	Splicing factor 3a, subunit 3 [Mus musculus]	Q9D554	Sf3a3	-1.25066	0.000406	0.00307	1	1.10497	1.1226	Sg&PSC&SC, rST	N
	and: Heterogeneous nuclear ribonucleoprotein K	P61980	Hnrnpk							Sg, SC, PSC, rST	Y
213	Succinate dehydrogenase [ubiquinone] flavoprotein subunit, mitochondrial precursor	Q920L2	Sdha	-1.38477	0.000248	0.00241	1	1.10497	1.1226	SC&Sg, PSC, rST	General
218	14-3-3 protein zeta/delta	P63102	Ywhaz	1.16049	0.00181	0.00646	0.997	0.730826	1.00831	Sg, SC, PSC, rST	General
	and: 14-3-3 protein gamma	P61983	Ywhag							SC, Sg	General
240	14-3-3 protein epsilon (Tyrosine 3-monooxygenase / tryptophan 5-monooxygenase activation protein)	P62260	Ywhae	1.34625	0.000185	0.00214	1	0.837569	0.946177	All	General
242	F-actin capping protein alpha-1 subunit (CapZ alpha-1)	B2GUZ5	Capza1	1.29371	4.42e-05	0.000778	1	0.745371	0.834066	SC&Sg, PSC, rST	N
	and: F-actin-capping protein subunit alpha-2 (CapZ alpha-2)	Q3T1K5	Capza2							PSC, SC&Sg&rST	N
269	Phosphatidylethanolamine-binding protein 1	P31044	Pebp1	1.16565	0.0157	0.0177	0.848	0.758032	0.892503	PSC&rST, SC&Sg	Y
	and: Ras-related protein Rab-6A [Mus musculus]	P35279	Rab6a							SC&Sg&PSC, rST	N
	and: Inosine triphosphatase, isoform CRA_a	D3ZW55	Itpa							SC&Sg, PSC	N
285	Tissue specific transplantation antigen P35B	B0BNN0	Tsta3	1.10697	0.0266	0.0213	0.841	0.769171	0.853025	PSC, rST, SC&Sg	N
286	Tubulin folding cofactor A	Q6PEC1	Tbca	1.15944	0.0365	0.0276	0.745	1.12019	0.968496	All	Y
290	Tropomyosin alpha-3 chain	Q63610	Tpm3	1.24988	0.0208	0.0209	0.866	0.773808	0.920417	SC&Sg, rST&PSC	N
297	Fatty acid binding protein 9, testis	P55054	Fabp9	-1.11999	0.00119	0.00541	0.998	1.28522	1.05506	PSC, rST	Y
302	Microtubule-associated protein RP/EB family member 1	Q66HR2	Mapre1	1.27896	0.00496	0.0106	0.988	0.780261	0.961804	SC&Sg, PSC, rST	Y
307	Protein disulfide-isomerase precursor	P04785	P4hb, Pdia1	1.27507	0.00262	0.00777	0.997	0.980232	0.988127	SC&Sg, PSC&rST	N
311	Probable ATP-dependent RNA helicase DDX4	Q64060	Ddx4	-1.27043	0.00387	0.0088	0.985	1.19654	1.05291	PSC, rST, Sg	Y
313	Stress-70 protein, mitochondrial precursor	P48721	Hspa9	1.10688	0.013	0.0163	0.902	0.788336	0.874009	PSC&Sg, SC&rST	N
320	Heat shock protein 60	P63039	Hspd1	-1.07693	0.000843	0.00488	0.999	1.25628	1.06071	SC&Sg, PSC&rST	Y
330	SUMO-activating enzyme subunit 1	Q6AXQ0	Sae1	1.14874	0.00255	0.0077	0.995	0.809237	0.801944	PSC, SC&Sg& rST	N
338	NADH-ubiquinone oxidoreductase 75 kDa subunit, mitochondrial	Q66HF1	Ndufs1	1.20109	0.00403	0.00913	0.966	0.820235	1.01672	PSC, SC&Sg& rST	N
339	6-phosphogluconolactonase	P85971	Pgls	1.13094	0.0411	0.0279	0.796	0.80706	0.898906	SC&PSC&Sg, rST	N
342	Inner membrane protein, mitochondrial, isoform CRA_a	EDL91008; UPI000157F098	Immt	-1.19184	0.0111	0.0156	0.964	1.23495	1.07665	PSC, rST, SC	N
344	Tubulin alpha-3 chain	Q68FR8	Tuba3	1.0284	0.0309	0.0234	0.816	0.811315	0.914872	PSC, rST, Sg, SC	General
	Tubulin alpha-1A chain	P68370	Tuba1a							SC, Sg, rST, PSC	General
	Tubulin alpha-1B chain	Q6P9V9	Tuba1b							SC, Sg, rST, PSC	General
	Tubulin alpha-1C chain	Q6AYZ1	Tuba1c							SC,Sg,rST,PSC	General
	Tubulin alpha-8 chain	Q6AY56	Tuba8							rST, PSC	General
350	Cytosol aminopeptidase (Leucine aminopeptidase 3)	Q68FS4	Lap3	1.05394	0.0109	0.0156	0.919	0.814689	0.977247	All	N
	and: Pre-mRNA-processing factor 19 (Nuclear matrix protein SNEV [Mus musculus])	Q9JMJ4	Prpf19							SC&Sg, PSC	N
351	Protein disulfide-isomerase	P04785	P4hb, Pdia1	1.03646	0.00147	0.00592	0.997	1.17936	1.0927	SC&Sg, PSC&rST	N
352	COP9 signalosome complex subunit 4	Q68FS2	Cops4	-1.19931	0.0232	0.0213	0.888	1.06051	0.983403	PSC, SC&Sg&rST	N
356	Splicing factor 3a, subunit 1	NP_001100715; D3ZQM0	Sf3a1	-1.16899	0.000856797	NA	NA	1.20844	1.02875	PSC, rST, Sg, SC	N
360	Proteasome subunit alpha type 6	P60901	Psma6	1.02365	0.0256	0.0213	0.881	0.831215	0.913727	rST, PSC, SC&Sg	N
375	Ras-related protein Rab-2A	P05712	Rab2a	1.07422	0.00381	0.0088	0.984	1.10519	0.957371	PSC&SC&Sg, rST	N
	and: Protein DJ-1	O88767	Park7, Cap1							PSC, rST, SC&Sg	Y
379	Platelet-activating factor acetylhydrolase 1B subunit beta	O35264	Pafah1b2	1.18349	0.00358	0.0088	0.994	0.952385	0.937135	SC&Sg, PSC, rST	Y
	and: Isoamyl acetate-hydrolyzing esterase 1 homolog (Hypertrophic agonist-responsive protein B64)	Q711G3	Iah1							PSC&SC&Sg, rST	N
381	Pyruvate dehydrogenase E1 component subunit beta, mitochondrial precursor	P49432	Pdhb	1.06575	0.00289	0.008	0.991	0.845482	0.92286	PSC, SC&Sg, rST	N
a Relative expression levels in seminiferous epithelial cells taken from Chalmel et al (PNAS 2009 104:8346–8351) at www.germonline.org. rST=round spermatids isolated from adult testis, PSC= pachytene spermatocytes isolated from adult testis, Sg = spermatogonia isolated from 9 day old testis, SC= Sertoli cells isolated from 20 day old testis. Data was taken from rats if available, otherwise data f…
b The presence of the protein has been described in spermatocytes; Y=yes, N=no, General= this protein family is known to be present in spermatocytes, but no specific information on this isoform is available.
c NA; not available
