# Supplementary material for: Proteomic Changes in Rat Spermatogenesis in Response to In Vivo Androgen Manipulation; Impact on Meiotic Cells
Source: PLoS One. 2012 Jul 30;7(7):e41718. doi: 10.1371/journal.pone.0041718 (PMC3408499; doi:10.1371/journal.pone.0041718)
Supplement: Table S2 — Differentially Expressed Proteins Identified by MALDI-TOF MS+MS/MS, PMF/MALDI, LCMS/MS Scaffold and LCMS/MS; detailed mass spectrometry data. (XLS) [file pone.0041718.s002.xls]

## Sheet: Table S2
Stanton, Sluka et al: Proteomic changes in rat spermatogenesis in response to in vivo androgen manipulation; impact on meiotic cells.
Table S2: Differentially Expressed Proteins Identified by MALDI-TOF MS+MS/MS, PMF/MALDI, LCMS/MS Scaffold and LCMS/MS; detailed mass spectrometry data.
For MALDI-TOF, spectra were first baseline corrected and calibrated using at least two of the following three autodigested trypsin peaks of 842.51, 1045.56 and 2212.11 Da, using the DataExplorer Software Version 4.6 (UCSF, San Francisco, CA). Monoisotopic masses, [M + H]+ from the mass spectra were then extracted and analyzed using the MASCOT search engine. For peptide mass fingerprinting, protei…
					MS+MS/MS				PMF/MALDI					LCMS/MS Scaffold	protein			LCMS/MS					Androgen response
protein			ACC		& PMF/MALDI	MOWSE	peptides	coverage		MOWSE	peptides	coverage		LCMS/MS Scaffold File ID	probability	peptides	coverage		MOWSE	peptides	coverage		TE+T24 /
spot #	protein ID	observed Mr	No.	Gene	File ID	score	identified	(%)	database	score	identified	(%)	theoretical Mr/pI	(LCMS/MS File ID)	(%)	identified	(%)	database	score	identified	(%)	theoretical Mr/pI	TE+Flut	ANOVA	q value	power
1	Phosphatidylethanolamine-binding protein 1	20	P31044	Pebp1	20080606-A3	368	9	56	SwissProt/NCBI	106	14	71	20.9/5.48										2.55803	2.64e-05	0.000778	1
					20080815-D4	309	8	55					20.9/5.48
					20080815-D18				SwissProt/NCBI	81	14	59	20.9/5.48
4	Alpha-enolase	50	P04764	Eno1	20080606-C20	119	9	18					47.4/6.16										1.3904	0.00186	0.00656	0.998
					20070719-D15	58	5	12					47.3/6.16
9	Aldose reductase	35	P07943	Akr1b1										P1014-16 (75965 Rattus)	94.8	1	4	LudwigNR	97	3	11	36.2/6.26	1.53892	0.000758	0.00458	1
	and: Palmitoyl-protein thioesterase 1	as above	P45479	Ppt-1										P1014-16 (75965 Rattus)	94.8	1	5	LudwigNR	91	6	25	35.0/7.10
	and: L-lactate dehydrogenase C chain	as above	P19629	Ldhc										P1014-16 (75075 Rodent)	94.8	1	6	LudwigNR	58	1	5	36.1/7.06
16	mCG11326, isoform CRA_b [Mus musculus]	36	D3YWT1	Hnrnph3	20080815-D14				NCBI	84	14	43	35.2/6.36										1.87516	0.00512	0.0106	0.963
	and/or: Heterogeneous nuclear ribonucleoprotein H3 [Mus musculus] (mCG11326, isoform CRA_a)		D3Z3N4	Hnrnph3	20080815-D14				NCBI	78	14	41	36.9/6.37
23	Alpha-enolase	50	P04764	Eno1	20070719-D16	155	18	44	SwissProt/NCBI	120	20	45	47.4/6.16										1.30705	0.00144	0.00579	0.998
29	14-3-3 protein epsilon (Tyrosine 3-monooxygenase/tryptophan 5-monooxygenase activation protein)	19	P62260	Ywhae										P1014-09 (75067 Rodent)	100	3	14	LudwigNR	89	9	25	29.3/4.63	2.03199	0.00298	0.00826	0.987
30	Ferritin light chain 1	20	P02793	Ftl1	20070719-E13				SwissProt/NCBI	69	6	33	20.8/5.99										-1.1505	0.000315	0.00261	1
41	Alpha-enolase	49	P04764	Eno1	20070719-D12	189	18	40	SwissProt/NCBI	143	21	45	47.4/6.16										1.12893	0.00485	0.0106	0.982
46	mCG11326, isoform CRA_b [Mus musculus]	36	D3YWT1	Hnrnph3	20080606-A12				NCBI	71	6	24	35.2/6.36										1.87109	0.0123	0.0156	0.962
	and/or: Heterogeneous nuclear ribonucleoprotein H3 [Mus musculus] (mCG11326, isoform CRA_a)		D3Z3N4	Hnrnph3	20080606-A12				NCBI	68	6	23	36.9/6.37
47	Tubulin beta-2C chain	50	Q6P9T8	Tubb2c	20080606-B14	288	17	32	SwissProt/NCBI	129	23	39	50.2/4.79										-1.23084	0.00754	0.0133	0.949
	and: Tubulin beta-3 chain		Q4QRB4	Tubb3	20080606-B14	250	17	36	SwissProt/NCBI	118	22	36	50.8/4.82
	and: Tubulin beta-5 chain		P69897	Tubb5	20080606-B14	173	14	27	SwissProt/NCBI	109	22	39	50.1/4.78
	and: Tubulin beta-2B chain		Q3KRE8	Tubb2b	20080606-B14	157	14	29	SwissProt	99	33	21	50.4/4.78
	and: Tubulin beta-2A chain		P85108	Tubb2a	20080606-B14				SwissProt	99	33	21	50.3/4.78
48	Lactate dehydrogenase B	36	P42123	Ldhb	20080606-D6				SwissProt/NCBI	188	19	48	36.9/5.70										-1.11218	0.0299	0.0226	0.836
54	Protein DJ-1 (Contraception-associated protein 1) (Protein CAP1) (Fertility protein SP22)	25	O88767	Park7, Cap1	20070719-E9				SwissProt	54	10	51	20.2/6.32										1.12277	0.0203	0.0205	0.892
57	Inner membrane protein, mitochondrial, isoform CRA_a	80	EDL91008;UPI000157F098	Immt	20080606-A22				SwissProt/NCBI	122	16	24	86.2/5.67										-1.79424	0.000810442	NA	NA
59	Protein phosphatase 2A activator, regulatory subunit 4 (Protein phosphatase 2A, regulatory subunit B (PR 53))	38	B2RYQ2	Ppp2r4	20080606-D14				NCBI	89	15	41	36.9/5.88										-1.53038	0.00142	0.00579	0.996
62	Glutathione S-transferase Mu 5	27	Q9Z1B2	Gstm5	20070719-E4				SwissProt/NCBI	76	13	44	27.1/6.33										-1.16724	3.38e-05	0.000778	1
63	Leucine zipper transcription factor-like protein 1	39	Q562C6	Lztfl1	20080815-D8	288	18	58	SwissProt/NCBI	139	26	61	34.7/5.23										1.76176	0.000499	0.00352	1
	and: Actin, cytoplasmic 2 (Gamma-actin)	as above	P63259	Actg1	20080606-A5	60	6	18					42.1/5.31
	and: Galactokinase 1	as above	Q5RKH2	Galk1	20080606-A4				NCBI	68	7	21	42.8/5.24
64	Ferritin light chain 1	20	P02793	Ftl1	20070719-E12	129	8	30	SwissProt/NCBI	77	10	51	20.8/5.99										-1.07552	3.7e-05	0.000778	1
68	Diablo homolog (Drosophila)	19	Q5RK17	Diablo										P1014-11 (75955 Rattus)	100	6	19	LudwigNR	416	7	33	27.0/5.63	1.74814	0.0193	0.0194	0.923
70	Ras-related protein Rab-6A	22	Q9WVB1	Rab6a										P1014-14 (75073 Rodent)				LudwigNR	198	8	29	23.7/5.42	1.43136	4.32e-05	0.000778	1
	and: Inosine triphosphatase, isoform CRA_a	as above	D3ZW55	Itpa										P1014-14 (75073 Rodent)	100	2	11	LudwigNR	84	5	21	22.3/5.48
	and: Ropporin-like protein (AKAP-associated sperm protein) [Mus musculus]	as above	Q9EQ00	Ropn1l										P1014-14 (Rodent)	94.5	1	5					25.9/5.05
72	L-lactate dehydrogenase B chain	36	P42123	Ldhb	20070719-D23				SwissProt	56	7	17	36.9/5.70										-1.09075	0.0162	0.0177	0.898
74	Alpha-enolase	50	P04764	Eno1	20070719-D14	210	19	39	SwissProt/NCBI	125	23	47	47.4/6.16										1.11675	0.0314	0.0237	0.832
83	Nuclear autoantigenic sperm protein	>100	Q66HD3	Nasp	20080606-B8	76	8	12	SwissProt/NCBI	70	10	14	84.4/4.3										-1.5758	0.00221081	NA	NA
86	Actin, cytoplasmic 2 (Gamma-actin)	38	P63259	Actg1										P1014-01 (75058 Rodent)				LudwigNR	131	5	18	42.1/5.31	1.47468	0.00169	0.0064	0.998
87	Ferritin heavy chain	20	P19132	Fth1	20070719-E10				SwissProt/NCBI	71	7	44	21.3/5.62										-1.29983	2.88e-06	0.000498	1
					20080815-D20				SwissProt	55	12	48	21.3/5.85
91	Proteasome subunit beta type 4 precursor	27	P34067	Psmb4	20070719-E8	72	8	31	SwissProt/NCBI	79	9	39	29.4/5.65										-1.08659	1.99e-05	0.000778	1
93	Tubulin, alpha 1C	50	Q6AYZ1	Tuba1c	20080606-D9				SwissProt/NCBI	138	24	54	50.6/4.96										1.01764	0.0124	0.0156	0.939
	and: Tubulin alpha-1A chain		P68370	Tuba1a	20080606-D9				SwissProt/NCBI	123	23	50	50.8/4.94
	and: Tubulin alpha-3 chain		Q68FR8	Tuba3a	20080606-D9				SwissProt/NCBI	105	21	49	50.6/4.97
	and: Tubulin beta-2C chain	as above	Q6P9T8	Tubb2c	20080606-D9				SwissProt/NCBI	94	21	46	50.2/4.79
	and: Tubulin beta-3 chain		Q4QRB4	Tubb3	20080606-D9				SwissProt/NCBI	82	19	43	50.9/4.82
	and: Tubulin beta-2A chain		P85108	Tubb2a	20080606-D9				SwissProt/NCBI	69	19	36	50.3/4.78
95	Acrosin-binding protein	38	Q6AY33	Acrbp										P1014-12 (Rodent)	94.8	1	4					35.9/4.68	1.58854	0.00538115	NA	NA
96	Stress-70 protein, mitochondrial precursor	74	P48721	Hspa9	20070719-D4	415	27	45	SwissProt/NCBI	160	39	51	74.1/5.97										1.40858	0.000516	0.00353	1
103	Inner membrane protein, mitochondrial, isoform CRA_a	85	EDL91008;UPI000157F098	Immt	20080606-A23				NCBI	179	25	35	86.2/5.67										-1.55232	0.00097	0.00536	1
					20070719-D2				NCBI	116	21	28	86.2/5.67
104	Ferritin heavy chain	19	P19132	Fth1	20080606-A18	163	7	30	SwissProt/NCBI	88	9	35	21.2/5.85										1.56087	0.00354	0.0088	0.978
106	Isopentenyl-diphosphate Delta-isomerase 1	27	O35760	Idi1	20080606-C2				SwissProt	53	4	30	26.7/5.57										1.45114	0.000263	0.00244	1
108	Protein arginine N-methyltransferase 5 [Mus musculus]	70	Q8CIG8	Prmt5										P1014-18 (Rodent)	100	3	4					72.7/5.99	-1.43863	0.00227	0.00733	0.994
	and: Heat shock-related 70 kDa protein 2	as above	P14659	Hspa2										P1014-18 (75972 Rattus)	94.5	1	3	LudwigNR	144	5	11	69.9/5.51
	and: Serum albumin	as above	P02770	Alb										P1014-18 (75972 Rattus)	100	3	5	LudwigNR	114	11	17	70.7/6.09
110	Protein DJ-1	21	O88767	Park7, Cap1	20080606-A9	53	5	19	SwissProt	52	7	23	20.1/6.32										1.36121	0.00268	0.00777	0.994
113	Aldehyde dehydrogenase, mitochondrial precursor	50	P11884	Aldh2	20080606-C17	110	10	24	SwissProt/NCBI	116	24	38	57.0/6.63										1.24483	0.0157	0.0177	0.91
	and/or: ATP synthase subunit alpha, mitochondrial precursor (Chain A, Rat Liver F1-Atpase)	as above	P15999	Atp5a1	20080606C17	61	11	30	SwissProt/NCBI	65	18	39	59.8/9.22
124	Protein disulfide-isomerase A3	58	P11598	Pdia3	20070719-D10	636	29	49	SwissProt/NCBI	185	35	57	57.1/5.88										1.50028	0.0391	0.0279	0.802
					20080606-A21	474	27	50	SwissProt/NCBI	251	31	54	57.1/5.88
130	14-3-3 protein epsilon (Tyrosine 3-monooxygenase/tryptophan 5-monooxygenase activation protein)	25	P62260	Ywhae										P1014-06 (Rodent)	95	1	5					29.3/4.63	1.47046	0.0193	0.0195	0.945
132	Peroxiredoxin-6	27	O35244	Prdx6	20080606-B12	96	6	28	SwissProt/NCBI	78	7	36	24.9/5.64										-1.11753	0.0202	0.0204	0.794
137	14-3-3 protein beta/alpha	28	P35213	Ywhab	20080606-D2				SwissProt/NCBI	131	21	56	28.2/4.81										1.18174	0.00187	0.0066	0.997
	and: 14-3-3 protein zeta/delta		P63102	Ywhaz	20080606-D2				SwissProt/NCBI	110	20	51	27.9/4.73
141	Ubiquitin-conjugating enzyme E2N	13	Q9EQX9	Ube2n	20080606-D11				SwissProt/NCBI	69	8	41	17.2/6.13										1.03804	0.00611	0.0116	0.97
142	Protein disulfide-isomerase A6 (CaBP1)	48	Q63081	Pdia6	20080606-A17	517	17	45	SwissProt/NCBI	145	17	44	48.5/5.00										1.4807	0.000728	0.00458	1
					20070719-D9	433	18	41	SwissProt/NCBI	85	19	43	48.5/5.00
	and: Tubulin alpha-1A chain	as above	P68370	Tuba1a	20080606-A17	142	10	30	SwissProt	65	10	32	50.1/4.94
	and: Tubulin alpha-1B chain		Q6P9V9	Tuba1b	20080606-A17	133	9	27	SwissProt/NCBI	65	10	32	50.8/4.94
	and: Tubulin alpha-1C chain		Q6AYZ1	Tuba1c	20080606-A17	124	8	23	SwissProt	55	9	28	50.6/4.96
	and: Tubulin alpha-3 chain		Q68FR8	Tuba3	20080606-A17	99	10	30	SwissProt	56	9	30	50.6/4.97
145	Aldose reductase	36	P07943	Akr1b1										P1014-15 (Rodent)	94.7	1	4					35.8/6.26	1.47889	0.0239568	NA	NA
148	Ferritin light chain 1	20	P02793	Ftl1	20070719-E14				SwissProt/NCBI	78	6	33	20.8/5.99										-1.01708	0.00162	0.00612	0.993
150	rCG61762, isoform CRA_f (similar to: Splicing factor, arginine/serine-rich 7)	34	EDM02777;UPI000157E381	rCG61762	20080606-C6				NCBI	74	13	45	24.2/11.38										1.16203	0.0367	0.0278	0.788
	and: Splicing factor, arginine/serine-rich 7		Q4KLJ1	Sfrs7	20080606-C6				NCBI	74	12	55	18.1/9.41
154	RuvB-like 1	50	P60123	Ruvbl1	20080606-D12				SwissProt	55	12	31	50.5/6.00										1.08202	0.00379	0.0088	0.985
160	Thimet oligopeptidase	75	P24155	Thop1	20080606-C7				SwissProt/NCBI	83	16	24	79.2/5.64										-1.45047	0.0167	0.0177	0.959
	and/or: Probable ATP-dependent RNA helicase DDX4	as above	Q64060	Ddx4	20080606-C7				SwissProt/NCBI	65	14	24	78.7/5.71
162	ATP synthase subunit beta, mitochondrial precursor	48	P10719	Atp5b	20080606-B6	560	19	45	SwissProt	164	17	43	56.3/5.19										1.08197	0.00532	0.0107	0.975
	or: ATP synthase beta subunit		AAB02288	Atp5b	20080606-B6				NCBI	169	22	58	51.2/4.92
	and: Tubulin beta-5 chain	as above	P69897	Tubb5	20080606-B6				SwissProt/NCBI	70	9	24	50.0/4.78
	and: Tubulin beta-2C chain		Q6P9T8	Tubb2c	20080606-B6				SwissProt/NCBI	69	9	24	50.2/4.79
	and: Tubulin beta-3 chain		Q4QRB4	Tubb3	20080606-B6				SwissProt	66	9	24	50.9/4.82
	and: Tubulin beta-2A chain		P85108	Tubb2a	20080606-B6				SwissProt	60	8	22	50.3/4.78
	and: Tubulin beta-2B chain		Q3KRE8	Tubb2b	20080606-B6				SwissProt	60	8	22	50.4/4.78
167	predicted: Importin 5 (Putative uncharacterized protein Ipo5)	>100	D4A781	Ipo5	20070719-D1				NCBI	143	33	25	129.9/4.90										-1.44552	0.00116	0.00536	0.999
														P1036-0090618-01 (80192) (Rodent)	100	32	39					123.7/4.85
170	Protein phosphatase 2A activator, regulatory subunit 4 (Protein phosphatase 2A, regulatory subunit B (PR 53))	33	B2RYQ2	Ppp2r4	20080606-D3				NCBI	119	12	29	36.9/5.88										1.43798	6.87e-06	0.000538	1
	and/or: Microtubule-associated protein RP/EB family member 1	as above	Q66HR2	Mapre1	20080815-D11	58	7	36					30.2/5.12
174	Septin-2	41	Q91Y81	Sept2	20080606-B13	183	10	34	SwissProt/NCBI	85	10	32	41.7/6.15										-1.15602	0.0288	0.0218	0.839
177	Protein phosphatase 2A activator, regulatory subunit 4 (Protein phosphatase 2A, regulatory subunit B (PR 53))	38	B2RYQ2	Ppp2r4	20080606-C11				NCBI	78	16	39	36.9/5.88										-1.43889	0.0227	0.0213	0.924
180	Protein disulfide-isomerase	55	P04785	P4hb, Pdia1	20070719-D21	77	13	25	SwissProt/NCBI	112	26	56	57.3/4.82										-1.06185	0.000441	0.00322	1
187	Alpha-centractin	44	P85515	Actr1a	20070719-D17				SwissProt/NCBI	68	11	26	42.7/6.19										1.37855	7.42e-05	0.0011	1
188	Proliferating cell nuclear antigen	35	P04961	Pcna	20070719-E1	116	9	35	SwissProt/NCBI	66	13	36	29.1/4.57										1.0698	4.26e-05	0.000778	1
192	Mu-chrystallin homolog	37	Q9QYU4	Crym	20080606-C10	126	12	43	SwissProt/NCBI	92	13	42	33.7/5.34										1.21926	0.0089	0.0135	0.967
201	Splicing factor 3a, subunit 3 [Mus musculus]	59	Q9D554	Sf3a3	20080606-C15				NCBI	105	22	41	59.2/5.23										-1.25066	0.000406	0.00307	1
	and: Heterogeneous nuclear ribonucleoprotein K		P61980	Hnrnpk	20070719-D7	99	9	17					51.2/5.39
213	Succinate dehydrogenase [ubiquinone] flavoprotein subunit, mitochondrial precursor	70	Q920L2	Sdha	20070719-D6				SwissProt	52	17	22	72.6/6.75										-1.38477	0.000248	0.00241	1
218	14-3-3 protein zeta/delta	28	P63102	Ywhaz	20080606-D1				SwissProt	133	27	68	27.9/4.73										1.16049	0.00181	0.00646	0.997
	and: 14-3-3 protein gamma		P61983	Ywhag	20080606-D1				SwissProt	59	17	47	28.5/4.80
240	14-3-3 protein epsilon (Tyrosine 3-monooxygenase/tryptophan 5-monooxygenase activation protein)	30	P62260	Ywhae	20080606-C23				SwissProt/NCBI	144	28	81	29.3/4.63										1.34625	0.000185	0.00214	1
														P1014-05 (75062 Rodent)	100	9	33	LudwigNR	345	14	54	29.3/4.64
242	F-actin capping protein alpha-1 subunit (CapZ alpha-1)	36	B2GUZ5	Capza1	20080606-C5				SwissProt/NCBI	160	16	70	33.1/5.43										1.29371	4.42e-05	0.000778	1
	and: F-actin-capping protein subunit alpha-2 (CapZ alpha-2)	as above	Q3T1K5	Capza2	20080606-C5	132	6	19	SwissProt	53	8	27	33.1/5.57
269	Phosphatidylethanolamine-binding protein 1	21	P31044	Pebp1	20080815-D15				SwissProt/NCBI	69	13	58	20.9/5.48										1.16565	0.0157	0.0177	0.848
	and: Ras-related protein Rab-6A [Mus musculus]	as above	P35279	Rab6a										P1014-13 (Rodent)	99.8	2	12					23.7/5.42
	and: Inosine triphosphatase, isoform CRA_a	as above	D3ZW55	Itpa										P1014-13 (Rodent)	94.7	1	4					22.3/5.48
285	Tissue specific transplantation antigen P35B	41	B0BNN0	Tsta3	20080606-C18				NCBI	105	17	51	36.1/6.26										1.10697	0.0266	0.0213	0.841
286	Tubulin folding cofactor A	13	Q6PEC1	Tbca	20080606-D8				SwissProt/NCBI	72	11	82	12.8/5.43										1.15944	0.0365	0.0276	0.745
290	Tropomyosin alpha-3 chain	32	Q63610	Tpm3	20080815-D19				SwissProt/NCBI	156	29	81	29.2/4.75										1.24988	0.0208	0.0209	0.866
297	Fatty acid binding protein 9, testis	12	P55054	Fabp9	20080815-D2	99	4	31					15.3/7.63										-1.11999	0.00119	0.00541	0.998
					20080606-C12				SwissProt	55	8	45	15.3/7.63
302	Microtubule-associated protein RP/EB family member 1	33	Q66HR2	Mapre1	20070719-E5	114	11	36	SwissProt/NCBI	75	13	44	30.2/5.12										1.27896	0.00496	0.0106	0.988
307	Protein disulfide-isomerase precursor	55	P04785	P4hb, Pdia1	20070719-D20	186	19	38	SwissProt/NCBI	142	22	43	57.3/4.82										1.27507	0.00262	0.00777	0.997
311	Probable ATP-dependent RNA helicase DDX4	84	Q64060	Ddx4	20070719-D5	108	13	18	SwissProt/NCBI	72	15	25	80.1/5.79										-1.27043	0.00387	0.0088	0.985
313	Stress-70 protein, mitochondrial precursor	74	P48721	Hspa9	20070719-D3	137	20	36	SwissProt/NCBI	110	21	37	74.1/5.97										1.10688	0.013	0.0163	0.902
320	Heat shock protein 60	59	P63039	Hspd1	20080606-C22				SwissProt/NCBI	154	32	51	61.1/5.91										-1.07693	0.000843	0.00488	0.999
330	SUMO-activating enzyme subunit 1	41	Q6AXQ0	Sae1	20070719-D22				SwissProt/NCBI	75	13	50	39.0/5.03										1.14874	0.00255	0.0077	0.995
338	NADH-ubiquinone oxidoreductase 75 kDa subunit, mitochondrial	80	Q66HF1	Ndufs1	20080606-C21				SwissProt/NCBI	63	13	25	80.3/5.65										1.20109	0.00403	0.00913	0.966
339	6-phosphogluconolactonase	28	P85971	Pgls	20080606-D4				NCBI	68	5	30	31.1/6.38										1.13094	0.0411	0.0279	0.796
342	Inner membrane protein, mitochondrial, isoform CRA_a	85	EDL91008;UPI000157F098	Immt	20080606-A24				NCBI	157	13	22	86.2/5.67										-1.19184	0.0111	0.0156	0.964
344	Tubulin alpha-3 chain	50	Q68FR8	Tuba3	20070719-D8	723	20	56	SwissProt/NCBI	113	27	58	50.6/4.97										1.0284	0.0309	0.0234	0.816
	Tubulin alpha-1A chain		P68370	Tuba1a	20070719-D8	596	14	40	SwissProt/NCBI	74	22	47	50.8/4.94
	Tubulin alpha-1B chain		Q6P9V9	Tuba1b	20070719-D8	596	14	41	SwissProt/NCBI	68	21	44	50.8/4.94
	Tubulin alpha-1C chain		Q6AYZ1	Tuba1c	20070719-D8	539	13	39	SwissProt/NCBI	69	21	44	50.6/4.96
	Tubulin alpha-8 chain		Q6AY56	Tuba8	20070719-D8	353	10	30					50.7/4.97
350	Cytosol aminopeptidase (Leucine aminopeptidase 3)	57	Q68FS4	Lap3	20080606-D7				SwissProt/NCBI	84	11	34	56.5/6.77										1.05394	0.0109	0.0156	0.919
	and: Pre-mRNA-processing factor 19 (Nuclear matrix protein SNEV [Mus musculus])	as above	Q9JMJ4	Prpf19	20080606-D7				SwissProt/NCBI	81	11	19	55.7/6.14
351	Protein disulfide-isomerase	55	P04785	P4hb, Pdia1	20080606-D10				SwissProt/NCBI	218	33	55	57.3/4.82										1.03646	0.00147	0.00592	0.997
352	COP9 signalosome complex subunit 4	41	Q68FS2	Cops4	20080606-B5	97	9	24	SwissProt/NCBI	64	12	30	46.6/5.60										-1.19931	0.0232	0.0213	0.888
356	Splicing factor 3a, subunit 1	>100	NP_001100715;D3ZQM0	Sf3a1	20080606-B15				NCBI	73	11	14	88.6/5.15										-1.16899	0.000856797	NA	NA
360	Proteasome subunit alpha type 6	27	P60901	Psma6	20070719-E3	108	8	33	SwissProt/NCBI	70	8	26	27.8/6.34										1.02365	0.0256	0.0213	0.881
375	Ras-related protein Rab-2A	21	P05712	Rab2a	20080606-A8	172	9	48	SwissProt/NCBI	104	12	60	23.7/6.08										1.07422	0.00381	0.0088	0.984
	and: Protein DJ-1		O88767	Park7, Cap1	20080606-A8	62	5	19					20.2/6.32
379	Platelet-activating factor acetylhydrolase 1B subunit beta	29	O35264	Pafah1b2	20080606-D5	105	5	24					25.7/5.57										1.18349	0.00358	0.0088	0.994
	and: Isoamyl acetate-hydrolyzing esterase 1 homolog (Hypertrophic agonist-responsive protein B64)	as above	Q711G3	Iah1	20080606-D5	90	7	25					28.3/5.63
381	Pyruvate dehydrogenase E1 component subunit beta, mitochondrial precursor	35	P49432	Pdhb	20070719-D24	160	8	27	SwissProt/NCBI	92	10	32	39.3/5.94										1.06575	0.00289	0.008	0.991
NB:	All searches and protein identification results are 'Rattus Norvegicus' species unless otherwise specified						mean	33.2182			mean	40.0741								mean	15.2143
	SwissProt MOWSE scores greater than 51 are significant (p<0.05)
	NCBI MOWSE scores greater than 61 are significant (p<0.05)
