# Supplementary material for: Proteomic Changes in Rat Spermatogenesis in Response to In Vivo Androgen Manipulation; Impact on Meiotic Cells
Source: PLoS One. 2012 Jul 30;7(7):e41718. doi: 10.1371/journal.pone.0041718 (PMC3408499; doi:10.1371/journal.pone.0041718)
Supplement: Table S4 — Bioinformatic analysis of androgen-responsive proteins in enriched meiotic cell preparations. (XLS) [file pone.0041718.s004.xls]

## Sheet: Table S4
Stanton, Sluka et al: Proteomic changes in rat spermatogenesis in response to in vivo androgen manipulation; impact on meiotic cells.
Table S4. Bioinformatic analysis of androgen-responsive proteins in enriched meiotic cell preparations.
Protein IDs were submitted to Metacore 5.0 (GeneGo) and processes of relevance to spermatocyte function, and that were signficantly associated with the dataset, were identified. GO processes uses GO Process information based on gene annotations. GeneGo Process Networks are manually curated networks based on GO Process annotations and GeneGo Pathway Maps.
GO (Gene Ontology) Processes	-log(p value)
Microtubule based movement	12.655
Spermatid development	5.207
Cell killing	5.157
Mitosis/Nuclear division	4.962
M phase	4.873
germ cell development	3.71
Regulation of apopotis	3.641
Spindle assembly	3.577
Response to stress	2.864
nuclear mRNA splicing via spliceosome	2.629
Response to oxidative stress	2.405
GeneGo process networks
Cytoskeleton_Cytoplasmic microtubules	10.077
Cell cycle_Meiosis	8
Cell cycle_Mitosis	7.845
Cell adhesion_Cell junctions	5.271
Cytoskeleton_Spindle microtubules	3.623
DNA damage_checkpoint	3.32
Protein folding_Response to unfolded proteins	2.635
Apoptosis _apoptotic mitochondria	2.461
